# Supplementary material for: Incidence of transient interruption of contrast (TIC) – A retrospective single-centre analysis in CT pulmonary angiography exams acquired during inspiratory breath-hold with the breathing command: “Please inspire gently!”
Source: PLoS One. 2019 Jan 17;14(1):e0210473. doi: 10.1371/journal.pone.0210473 (PMC6336366; doi:10.1371/journal.pone.0210473)
Supplement: S1 Dataset — Data for statistical analysis. Qualitative and quantitative data of the 225 consecutive patients with CTPA scans screened and of the 222 patients included in the final analysis. (XLSX) [file pone.0210473.s001.xlsx]

## Sheet: All patients (225)
No.	Age	Protocol Name	# images	Modality	Source	Requesting department	Blank Column	Density A.pulmonalis 1	Density A.pulmonalis 2	SD A. Pulmonalis 1	SD A. Pulmonalis 2	Density Aorta 1	Density Aorta 2	SD Aorta 1	SD Aorta 2	Exclusion criterion
1	33.8861	Thorax^02_Thorax_Le (Erwachsener)	1162	CT	RADWIPACS	Zentrale Notaufnahme,		193	187	15	17	167	167	11	10
2	52.6472	Thorax^02_Thorax_Le (Erwachsener)	1090	CT	RADWIPACS	Zentrale Notaufnahme,		242	250	15	15	223	214	15	13
3	82.7722	Thorax^02_Thorax_Le (Erwachsener)	964	CT	RADWIPACS	Zentrale Notaufnahme,		192	194	16	16	255	257	16	14
4	79.9917	Thorax^02_Thorax_Le (Erwachsener)	1217	CT	RADWIPACS	Zentrale Notaufnahme,		247	233	18	12	238	239	16	16
5	82.3778	Thorax^02_Thorax_Le (Erwachsener)	1099	CT	RADWIPACS	Zentrale Notaufnahme,		270	268	20	20	141	137	21	21
6	59.2556	Thorax^02_Thorax_Le (Erwachsener)	1284	CT	RADWIPACS	Zentrale Notaufnahme,		347	352	16	18	213	212	15	14
7	73.5667	Thorax^02_Thorax_Le (Erwachsener)	1090	CT	RADWIPACS	Zentrale Notaufnahme,		365	367	16	16	202	200	15	13
8	54.575	Thorax^02_Thorax_Le (Erwachsener)	1038	CT	RADWIPACS	Zentrale Notaufnahme,		428	437	18	18	261	281	12	14
9	84.45	Thorax^02_Thorax_Le (Erwachsener)	936	CT	RADWIPACS	Zentrale Notaufnahme,		226	231	16	13	202	213	19	12
10	61.5556	Thorax^02_Thorax_Le (Erwachsener)	1145	CT	RADWIPACS	Zentrale Notaufnahme,		382	380	15	20	233	245	13	13
11	62.9583	Thorax^02_Thorax_Le (Erwachsener)	1058	CT	RADWIPACS	Zentrale Notaufnahme,		278	264	14	18	203	195	16	20
12	61.9167	Thorax^02_Thorax_Le (Erwachsener)	1094	CT	RADWIPACS	Zentrale Notaufnahme,		324	313	14	18	212	201	18	12
13	78.9	Thorax^02_Thorax_Le (Erwachsener)	1215	CT	RADWIPACS	Zentrale Notaufnahme,		236	239	18	19	185	186	17	14
14	72.0194	Thorax^02_Thorax_Le (Erwachsener)	1260	CT	RADWIPACS	Zentrale Notaufnahme,		260	262	16	15	198	200	12	13
15	92.075	Thorax^02_Thorax_Le (Erwachsener)	1068	CT	RADWIPACS	Zentrale Notaufnahme,		388	372	17	18	202	203	16	11
16	35.225	Thorax^02_Thorax_Le (Erwachsener)	957	CT	RADWIPACS	Zentrale Notaufnahme,		508	484	12	11	406	394	14	13
17	67.25	Thorax^02_Thorax_Le (Erwachsener)	1056	CT	RADWIPACS	Zentrale Notaufnahme,		237	225	18	19	198	206	19	17
18	56.4056	Thorax^02_Thorax_Le (Erwachsener)	1062	CT	RADWIPACS	Zentrale Notaufnahme,		270	257	16	19	276	286	13	12
19	67.75	Thorax^02_Thorax_Le (Erwachsener)	941	CT	RADWIPACS	Zentrale Notaufnahme,		231	225	21	24	192	189	22	23
20	28.7972	Thorax^02_Thorax_Le (Erwachsener)	1049	CT	RADWIPACS	Zentrale Notaufnahme,		314	314	11	11	178	176	11	10
21	47.2194	Thorax^02_Thorax_Le (Erwachsener)	1063	CT	RADWIPACS	Zentrale Notaufnahme,		257	235	20	18	192	193	12	13
22	67.2833	Thorax^02_Thorax_Le (Erwachsener)	1083	CT	RADWIPACS	Zentrale Notaufnahme,		311	303	19	23	171	173	12	17
23	63.9306	Thorax^02_Thorax_Le (Erwachsener)	1088	CT	RADWIPACS	Zentrale Notaufnahme,		360	363	22	21	206	206	17	17
24	82.25	Thorax^02_Thorax_Le (Erwachsener)	1034	CT	RADWIPACS	Zentrale Notaufnahme,		282	277	14	15	201	181	16	17
25	23.2972	Thorax^02_Thorax_Le (Erwachsener)	1077	CT	RADWIPACS	Zentrale Notaufnahme,		199	191	17	12	261	262	14	12
26	64.2944	Thorax^02_Thorax_Le (Erwachsener)	1204	CT	RADWIPACS	Zentrale Notaufnahme,		173	164	18	16	175	170	15	15
27	74.7083	Thorax^02_Thorax_Le (Erwachsener)	1165	CT	RADWIPACS	Zentrale Notaufnahme,		317	298	20	21	199	194	21	20
28	62.6528	Thorax^02_Thorax_Le (Erwachsener)	1204	CT	RADWIPACS	Zentrale Notaufnahme,		245	243	18	17	215	204	16	12
29	81.5722	Thorax^02_Thorax_Le (Erwachsener)	1026	CT	RADWIPACS	Zentrale Notaufnahme,		318	304	13	14	241	234	13	13
30	51.4389	Thorax^02_Thorax_Le (Erwachsener)	1050	CT	RADWIPACS	Zentrale Notaufnahme,		259	259	13	11	216	226	16	11
31	65.4361	Thorax^02_Thorax_Le (Erwachsener)	1084	CT	RADWIPACS	Zentrale Notaufnahme,		228	219	17	19	225	225	16	18
32	75.9944	Thorax^02_Thorax_Le (Erwachsener)	994	CT	RADWIPACS	Zentrale Notaufnahme,		242	244	17	18	238	230	14	14
33	81.4528	Thorax^02_Thorax_Le (Erwachsener)	1019	CT	RADWIPACS	Zentrale Notaufnahme,		284	278	14	15	248	247	16	15
34	37.5639	Thorax^02_Thorax_Le (Erwachsener)	1171	CT	RADWIPACS	Zentrale Notaufnahme,		305	317	20	18	234	248	14	13
35	48.9694	Thorax^02_Thorax_Le (Erwachsener)	1136	CT	RADWIPACS	Zentrale Notaufnahme,		164	168	19	21	210	224	15	12
36	90.3778	Thorax^02_Thorax_Le (Erwachsener)	1161	CT	RADWIPACS	Zentrale Notaufnahme,		333	292	19	17	213	202	11	10
37	49.4583	Thorax^02_Thorax_Le (Erwachsener)	977	CT	RADWIPACS	Zentrale Notaufnahme,		213	205	14	15	162	163	13	13
38	77.5806	Thorax^02_Thorax_Le (Erwachsener)	1187	CT	RADWIPACS	Zentrale Notaufnahme,		304	301	19	20	100	83	19	14
39	77.95	Thorax^02_Thorax_Le (Erwachsener)	1239	CT	RADWIPACS	Zentrale Notaufnahme,		402	386	25	27	62	60	13	14
40	82.425	Thorax^02_Thorax_Le (Erwachsener)	1538	CT	RADWIPACS	Zentrale Notaufnahme,		311	322	18	20	34	138	14	13
41	61.1056	Thorax^02_Thorax_Le (Erwachsener)	998	CT	RADWIPACS	Zentrale Notaufnahme,		251	259	13	18	191	181	14	14
42	92.0472	Thorax^02_Thorax_Le (Erwachsener)	1187	CT	RADWIPACS	Zentrale Notaufnahme,		355	349	38	30	58	44	23	24
43	73.0722	Thorax^02_Thorax_Le (Erwachsener)	1067	CT	RADWIPACS	Zentrale Notaufnahme,		267	251	14	14	250	243	20	14
44	49.4167	Thorax^02_Thorax_Le (Erwachsener)	1074	CT	RADWIPACS	Zentrale Notaufnahme,		243	239	13	15	237	221	14	14
45	54.7028	Thorax^02_Thorax_Le (Erwachsener)	1167	CT	RADWIPACS	Zentrale Notaufnahme,		299	296	13	16	195	170	20	17
46	74.9194	Thorax^02_Thorax_Le (Erwachsener)	1236	CT	RADWIPACS	Zentrale Notaufnahme,		272	269	16	16	258	249	20	12
47	59.0694	Thorax^02_Thorax_Le (Erwachsener)	1200	CT	RADWIPACS	Zentrale Notaufnahme,		166	179	13	14	165	178	14	15	Fehltriggerung
48	44.925	Thorax^02_Thorax_Le (Erwachsener)	1033	CT	RADWIPACS	Zentrale Notaufnahme,		306	297	13	15	235	236	14	15
49	73.7194	Thorax^02_Thorax_Le (Erwachsener)	956	CT	RADWIPACS	Zentrale Notaufnahme,		332	313	20	17	115	110	19	15
50	77.7194	Thorax^02_Thorax_Le (Erwachsener)	1220	CT	RADWIPACS	Zentrale Notaufnahme,		441	451	19	25	116	115	13	14
51	44.3861	Thorax^02_Thorax_Le (Erwachsener)	1109	CT	RADWIPACS	Zentrale Notaufnahme,		267	262	15	16	236	218	13	11
52	40.8667	Thorax^02_Thorax_Le (Erwachsener)	1052	CT	RADWIPACS	Zentrale Notaufnahme,		250	235	16	20	210	228	17	18
53	38.25	Thorax^02_Thorax_Le (Erwachsener)	969	CT	RADWIPACS	Zentrale Notaufnahme,		241	240	20	16	220	216	11	13
54	71.6806	Thorax^02_Thorax_Le (Erwachsener)	988	CT	RADWIPACS	Zentrale Notaufnahme,		305	304	13	14	254	259	18	15
55	76.1889	Thorax^02_Thorax_Le (Erwachsener)	1351	CT	RADWIPACS	Zentrale Notaufnahme,		195	205	24	28	160	153	15	17
56	27.5833	Thorax^02_Thorax_Le (Erwachsener)	1000	CT	RADWIPACS	Zentrale Notaufnahme,		348	328	19	21	248	255	17	25
57	71.0556	Thorax^02_Thorax_Le (Erwachsener)	1037	CT	RADWIPACS	Zentrale Notaufnahme,		341	322	20	23	262	265	18	20
58	62.7944	Thorax^02_Thorax_Le (Erwachsener)	1466	CT	RADWIPACS	Zentrale Notaufnahme,		251	241	14	11	171	165	11	10
59	30.2806	Thorax^02_Thorax_Le (Erwachsener)	1076	CT	RADWIPACS	Zentrale Notaufnahme,		333	323	15	21	272	278	12	10
60	86.925	Thorax^02_Thorax_Le (Erwachsener)	1769	CT	RADWIPACS	Zentrale Notaufnahme,		370	353	14	15	184	181	15	12
61	67.9417	Thorax^02_Thorax_Le (Erwachsener)	1070	CT	RADWIPACS	Zentrale Notaufnahme,		274	270	17	19	271	269	16	15
62	50.4139	Thorax^02_Thorax_Le (Erwachsener)	883	CT	RADWIPACS	Zentrale Notaufnahme,		260	251	18	21	250	251	20	24
63	83.0722	Thorax^02_Thorax_Le (Erwachsener)	1013	CT	RADWIPACS	Zentrale Notaufnahme,		291	267	13	14	264	270	19	13
64	51.1833	Thorax^02_Thorax_Le (Erwachsener)	1226	CT	RADWIPACS	Zentrale Notaufnahme,		258	240	29	24	103	96	17	19
65	83.4917	Thorax^02_Thorax_Le (Erwachsener)	956	CT	RADWIPACS	Zentrale Notaufnahme,		266	268	11	14	229	203	9	11
66	31.0972	Thorax^02_Thorax_Le (Erwachsener)	1032	CT	RADWIPACS	Zentrale Notaufnahme,		230	247	14	15	200	220	13	11
67	78.7806	Thorax^02_Thorax_Le (Erwachsener)	1094	CT	RADWIPACS	Zentrale Notaufnahme,		268	262	18	20	197	187	13	15
68	81.5389	Thorax^02_Thorax_Le (Erwachsener)	2504	CT	RADWIPACS	Zentrale Notaufnahme,		206	201	20	17	260	254	19	17
69	74.2583	Thorax^02_Thorax_Le (Erwachsener)	1078	CT	RADWIPACS	Zentrale Notaufnahme,		334	302	15	18	208	206	16	12
70	82.7722	Thorax^02_Thorax_Le (Erwachsener)	1003	CT	RADWIPACS	Zentrale Notaufnahme,		236	233	15	16	253	243	11	14
71	83.2556	Thorax^02_Thorax_Le (Erwachsener)	1062	CT	RADWIPACS	Zentrale Notaufnahme,		236	219	21	27	237	234	15	15
72	84.1556	Thorax^02_Thorax_Le (Erwachsener)	1018	CT	RADWIPACS	Zentrale Notaufnahme,		196	189	13	14	178	184	12	16
73	32.6972	Thorax^02_Thorax_Le (Erwachsener)	1066	CT	RADWIPACS	Zentrale Notaufnahme,		267	286	12	14	198	209	15	14
74	71.3722	Thorax^02_Thorax_Le (Erwachsener)	1273	CT	RADWIPACS	Zentrale Notaufnahme,		210	202	14	15	253	263	12	12
75	54.6583	Thorax^02_Thorax_Le (Erwachsener)	1011	CT	RADWIPACS	Zentrale Notaufnahme,		254	230	14	15	254	246	11	8
76	89.6361	Thorax^02_Thorax_Le (Erwachsener)	1044	CT	RADWIPACS	Zentrale Notaufnahme,		312	272	17	17	209	200	15	16
77	98.825	Thorax^02_Thorax_Le (Erwachsener)	1011	CT	RADWIPACS	Zentrale Notaufnahme,		372	356	20	22	274	259	16	15
78	59.475	Thorax^02_Thorax_Le (Erwachsener)	927	CT	RADWIPACS	Zentrale Notaufnahme,		231	212	18	13	206	219	14	15
79	77.0333	Thorax^02_Thorax_Le (Erwachsener)	970	CT	RADWIPACS	Zentrale Notaufnahme,		358	355	16	18	182	185	16	16
80	44.5944	Thorax^02_Thorax_Le (Erwachsener)	955	CT	RADWIPACS	Zentrale Notaufnahme,		522	504	11	14	59	85	11	13
81	76.3222	Thorax^02_Thorax_Le (Erwachsener)	1265	CT	RADWIPACS	Zentrale Notaufnahme,		408	388	20	22	218	214	21	17
82	80.4806	Thorax^02_Thorax_Le (Erwachsener)	1087	CT	RADWIPACS	Zentrale Notaufnahme,		331	335	15	18	187	183	15	13
83	50.7722	Thorax^02_Thorax_Le (Erwachsener)	1173	CT	RADWIPACS	Zentrale Notaufnahme,		331	349	22	28	116	110	15	13
84	73.0417	Thorax^02_Thorax_Le (Erwachsener)	1240	CT	RADWIPACS	Zentrale Notaufnahme,		261	241	16	16	285	301	15	13
85	87.3	Thorax^02_Thorax_Le (Erwachsener)	1093	CT	RADWIPACS	Zentrale Notaufnahme,		331	337	17	16	216	219	16	18
86	88.8111	Thorax^02_Thorax_Le (Erwachsener)	1106	CT	RADWIPACS	Zentrale Notaufnahme,		398	399	16	21	191	177	12	13
87	74.225	Thorax^02_Thorax_Le (Erwachsener)	1300	CT	RADWIPACS	Zentrale Notaufnahme,		299	298	19	20	227	224	16	15
88	67.0667	Thorax^02_Thorax_Le (Erwachsener)	1051	CT	RADWIPACS	Zentrale Notaufnahme,		222	210	14	16	161	158	11	12
89	87.4361	Thorax^02_Thorax_Le (Erwachsener)	1311	CT	RADWIPACS	Zentrale Notaufnahme,		299	302	12	13	236	231	15	15
90	47.1306	Thorax^02_Thorax_Le (Erwachsener)	1249	CT	RADWIPACS	Zentrale Notaufnahme,		156	163	15	15	185	179	13	14
91	57.2861	Thorax^02_Thorax_Le (Erwachsener)	1088	CT	RADWIPACS	Zentrale Notaufnahme,		299	287	19	24	40	37	15	17
92	78.6472	Thorax^02_Thorax_Le (Erwachsener)	1151	CT	RADWIPACS	Zentrale Notaufnahme,		314	301	14	18	197	201	12	10
93	57.1139	Thorax^02_Thorax_Le (Erwachsener)	1235	CT	RADWIPACS	Zentrale Notaufnahme,		126	135	16	14	141	147	11	10
94	56.4389	Thorax^02_Thorax_Le (Erwachsener)	1053	CT	RADWIPACS	Zentrale Notaufnahme,		332	321	16	20	157	146	15	15
95	72.0389	Thorax^02_Thorax_Le (Erwachsener)	1083	CT	RADWIPACS	Zentrale Notaufnahme,		274	283	16	19	235	239	13	12
96	28.1806	Thorax^02_Thorax_Le (Erwachsener)	1284	CT	RADWIPACS	Zentrale Notaufnahme,		160	146	19	22	155	158	18	18
97	70.1583	Thorax^02_Thorax_Le (Erwachsener)	1170	CT	RADWIPACS	Zentrale Notaufnahme,		241	233	13	14	248	238	14	15
98	55.6806	Thorax^02_Thorax_Le (Erwachsener)	1198	CT	RADWIPACS	Zentrale Notaufnahme,		274	282	19	22	170	184	16	14
99	42.3	Thorax^02_Thorax_Le (Erwachsener)	1184	CT	RADWIPACS	Zentrale Notaufnahme,		223	215	16	16	251	242	16	16
100	87.0028	Thorax^02_Thorax_Le (Erwachsener)	985	CT	RADWIPACS	Zentrale Notaufnahme,		264	256	21	19	161	162	15	12
101	57.0833	Thorax^02_Thorax_Le (Erwachsener)	1074	CT	RADWIPACS	Zentrale Notaufnahme,		226	222	13	15	194	205	12	11
102	56.2139	Thorax^02_Thorax_Le (Erwachsener)	1882	CT	RADWIPACS	Zentrale Notaufnahme,		371	361	16	14	321	311	16	15
103	87.775	Thorax^02_Thorax_Le (Erwachsener)	1112	CT	RADWIPACS	Zentrale Notaufnahme,		308	312	19	16	178	183	14	16
104	44.8278	Thorax^02_Thorax_Le (Erwachsener)	1051	CT	RADWIPACS	Zentrale Notaufnahme,		295	270	21	20	211	212	14	14
105	50.7722	Thorax^02_Thorax_Le (Erwachsener)	1004	CT	RADWIPACS	Zentrale Notaufnahme,		249	236	22	18	235	243	14	14
106	90.6028	Thorax^02_Thorax_Le (Erwachsener)	1142	CT	RADWIPACS	Zentrale Notaufnahme,		326	320	21	20	266	252	15	18
107	53.5944	Thorax^02_Thorax_Le (Erwachsener)	1231	CT	RADWIPACS	Zentrale Notaufnahme,		416	407	16	19	188	182	14	11
108	68.5222	Thorax^02_Thorax_Le (Erwachsener)	1040	CT	RADWIPACS	Zentrale Notaufnahme,		285	307	15	16	125	111	15	15
109	79.5806	Thorax^02_Thorax_Le (Erwachsener)	1036	CT	RADWIPACS	Zentrale Notaufnahme,		352	339	15	16	258	258	18	14
110	23.7806	Thorax^02_Thorax_Le (Erwachsener)	1074	CT	RADWIPACS	Zentrale Notaufnahme,		147	153	13	14	155	167	14	11
111	69.3389	Thorax^02_Thorax_Le (Erwachsener)	1127	CT	RADWIPACS	Zentrale Notaufnahme,		219	216	17	14	162	190	18	22
112	89.6194	Thorax^02_Thorax_Le (Erwachsener)	1118	CT	RADWIPACS	Zentrale Notaufnahme,		342	342	22	24	102	101	16	15
113	78.6778	Thorax^02_Thorax_Le (Erwachsener)	1142	CT	RADWIPACS	Zentrale Notaufnahme,		320	312	16	16	252	274	14	14
114	74.9056	Thorax^02_Thorax_Le (Erwachsener)	1083	CT	RADWIPACS	Zentrale Notaufnahme,		304	297	19	19	262	261	18	18
115	38.55	Thorax^02_Thorax_Le (Erwachsener)	1114	CT	RADWIPACS	Zentrale Notaufnahme,		233	223	14	16	241	232	16	14
116	72.1917	Thorax^02_Thorax_Le (Erwachsener)	1155	CT	RADWIPACS	Zentrale Notaufnahme,		335	341	18	18	233	229	16	22
117	52.9667	Thorax^02_Thorax_Le (Erwachsener)	1139	CT	RADWIPACS	Zentrale Notaufnahme,		312	290	14	11	270	265	13	13
118	21.075	Thorax^02_Thorax_Le (Erwachsener)	955	CT	RADWIPACS	Zentrale Notaufnahme,		436	446	17	23	296	296	17	14
119	52.8167	Thorax^02_Thorax_Le (Erwachsener)	1068	CT	RADWIPACS	Zentrale Notaufnahme		217	232	24	20	200	210	21	20
120	68.5361	Thorax^02_Thorax_Le (Erwachsener)	1007	CT	RADWIPACS	Zentrale Notaufnahme,		147	158	19	18	151	137	15	18
121	73.7472	Thorax^02_Thorax_Le (Erwachsener)	1028	CT	RADWIPACS	Zentrale Notaufnahme,		256	254	15	14	152	149	11	10
122	94.1556	Thorax^02_Thorax_Le (Erwachsener)	962	CT	RADWIPACS	Zentrale Notaufnahme,		354	346	17	18	100	93	17	14
123	54.1722	Thorax^02_Thorax_Le (Erwachsener)	1033	CT	RADWIPACS	Zentrale Notaufnahme,		147	144	15	11	187	195	7	10
124	73.7333	Thorax^02_Thorax_Le (Erwachsener)	1054	CT	RADWIPACS	Zentrale Notaufnahme,		262	255	18	17	90	89	12	13
125	67.8444	Thorax^02_Thorax_Le (Erwachsener)	1185	CT	RADWIPACS	Zentrale Notaufnahme,		358	352	17	19	285	283	17	18
126	82.4472	Thorax^02_Thorax_Le (Erwachsener)	1267	CT	RADWIPACS	Zentrale Notaufnahme,		168	164	14	18	211	217	19	17
127	42.3861	Thorax^02_Thorax_Le (Erwachsener)	1160	CT	RADWIPACS	Zentrale Notaufnahme,		244	243	12	17	279	287	12	10
128	54.675	Thorax^02_Thorax_Le (Erwachsener)	1212	CT	RADWIPACS	Zentrale Notaufnahme,		246	240	14	14	203	212	15	11
129	73.7972	Thorax^02_Thorax_Le (Erwachsener)	1108	CT	RADWIPACS	Zentrale Notaufnahme,		290	292	19	21	151	130	18	19
130	80.3972	Thorax^02_Thorax_Le (Erwachsener)	978	CT	RADWIPACS	Zentrale Notaufnahme,		307	322	18	19	379	384	20	14
131	57.2444	Thorax^02_Thorax_Le (Erwachsener)	1002	CT	RADWIPACS	Zentrale Notaufnahme,		314	298	15	16	258	252	13	11
132	46.075	Thorax^02_Thorax_Le (Erwachsener)	1047	CT	RADWIPACS	Zentrale Notaufnahme,		208	210	18	18	204	193	15	14
133	82.5889	Thorax^02_Thorax_Le (Erwachsener)	979	CT	RADWIPACS	Zentrale Notaufnahme,		335	327	14	18	258	252	14	11
134	33.6472	Thorax^02_Thorax_Le (Erwachsener)	1252	CT	RADWIPACS	Zentrale Notaufnahme,		135	105	17	23	146	145	21	18
135	78.8722	Thorax^02_Thorax_Le (Erwachsener)	1192	CT	RADWIPACS	Zentrale Notaufnahme,		267	247	18	18	166	162	15	15
136	89.125	Thorax^02_Thorax_Le (Erwachsener)	1121	CT	RADWIPACS	Zentrale Notaufnahme,		390	392	15	16	267	264	10	14
137	43.2611	Thorax^02_Thorax_Le (Erwachsener)	1599	CT	RADWIPACS	Zentrale Notaufnahme,		215	216	14	19	205	204	14	12
138	81.2389	Thorax^02_Thorax_Le (Erwachsener)	1181	CT	RADWIPACS	Zentrale Notaufnahme,		352	358	17	20	84	83	18	15
139	53.1806	Thorax^02_Thorax_Le (Erwachsener)	1150	CT	RADWIPACS	Zentrale Notaufnahme,		242	228	21	22	207	202	19	18
140	62.0389	Thorax^02_Thorax_Le (Erwachsener)	1185	CT	RADWIPACS	Zentrale Notaufnahme,		380	371	19	18	212	208	18	18
141	68.1917	Thorax^02_Thorax_Le (Erwachsener)	1092	CT	RADWIPACS	Zentrale Notaufnahme,		319	287	17	14	244	244	14	11
142	71.6972	Thorax^02_Thorax_Le (Erwachsener)	1079	CT	RADWIPACS	Zentrale Notaufnahme,		232	224	18	18	190	184	16	18
143	36.5417	Thorax^02_Thorax_Le (Erwachsener)	1113	CT	RADWIPACS	Zentrale Notaufnahme,		181	196	19	23	174	180	20	26
144	54.9417	Thorax^02_Thorax_Le (Erwachsener)	1034	CT	RADWIPACS	Zentrale Notaufnahme,		325	320	20	16	245	248	16	15
145	70.5583	Thorax^02_Thorax_Le (Erwachsener)	1150	CT	RADWIPACS	Zentrale Notaufnahme,		172	163	17	20	316	302	22	25
146	79.9778	Thorax^02_Thorax_Le (Erwachsener)	974	CT	RADWIPACS	Zentrale Notaufnahme,		316	314	16	15	181	168	12	14
147	75.0472	Thorax^02_Thorax_Le (Erwachsener)	1171	CT	RADWIPACS	Zentrale Notaufnahme,		255	268	19	21	114	110	17	23
148	82.1722	Thorax^02_Thorax_Le (Erwachsener)	2391	CT	RADWIPACS	Zentrale Notaufnahme,		144	144	14	21	142	150	15	16
149	68.2278	Thorax^02_Thorax_Le (Erwachsener)	1071	CT	RADWIPACS	Zentrale Notaufnahme,		213	219	23	24	235	224	17	19
150	47	Thorax^02_Thorax_Le (Erwachsener)	1268	CT	RADWIPACS	Zentrale Notaufnahme,		245	240	23	26	67	58	16	17
151	92.1833	Thorax^02_Thorax_Le (Erwachsener)	1041	CT	RADWIPACS	Zentrale Notaufnahme,		307	303	20	16	265	270	15	18
152	39.7667	Thorax^02_Thorax_Le (Erwachsener)	1003	CT	RADWIPACS	Zentrale Notaufnahme,		191	186	14	11	196	194	11	13
153	68.35	Thorax^02_Thorax_Le (Erwachsener)	1164	CT	RADWIPACS	Zentrale Notaufnahme,		233	234	10	12	217	221	10	12
154	88.3472	Thorax^02_Thorax_Le (Erwachsener)	2464	CT	RADWIPACS	Zentrale Notaufnahme,		348	341	21	19	217	211	17	18
155	81.9111	Thorax^02_Thorax_Le (Erwachsener)	939	CT	RADWIPACS	Zentrale Notaufnahme,		293	303	20	21	172	173	14	15
156	47.7139	Thorax^02_Thorax_Le (Erwachsener)	1098	CT	RADWIPACS	Zentrale Notaufnahme,		248	236	9	9	302	278	13	12
157	87.5139	Thorax^02_Thorax_Le (Erwachsener)	2159	CT	RADWIPACS	Zentrale Notaufnahme,		323	335	20	23	111	127	18	18
158	67.8278	Thorax^02_Thorax_Le (Erwachsener)	1213	CT	RADWIPACS	Zentrale Notaufnahme,		221	227	16	16	235	236	14	14
159	38.2639	Thorax^02_Thorax_Le (Erwachsener)	1200	CT	RADWIPACS	Zentrale Notaufnahme,		190	193	21	14	175	181	12	17
160	53.8333	Thorax^02_Thorax_Le (Erwachsener)	1282	CT	RADWIPACS	Zentrale Notaufnahme,		185	188	14	18	200	188	16	15
161	74.2778	Thorax^02_Thorax_Le (Erwachsener)	1126	CT	RADWIPACS	Zentrale Notaufnahme,		269	252	16	14	160	165	14	13
162	19.2528	Thorax^02_Thorax_Le (Erwachsener)	987	CT	RADWIPACS	Zentrale Notaufnahme,		335	339	16	15	184	164	23	20
163	83.8111	Thorax^02_Thorax_Le (Erwachsener)	1334	CT	RADWIPACS	Zentrale Notaufnahme,		309	305	17	18	214	219	14	15
164	36.5	Thorax^02_Thorax_Le (Erwachsener)	1067	CT	RADWIPACS	Zentrale Notaufnahme,		282	299	14	17	226	233	19	14
165	87.8889	Thorax^02_Thorax_Le (Erwachsener)	1073	CT	RADWIPACS	Zentrale Notaufnahme,		229	219	18	20	235	259	14	17
166	79.5528	Thorax^02_Thorax_Le (Erwachsener)	1137	CT	RADWIPACS	Zentrale Notaufnahme,		310	322	12	12	220	195	14	11
167	61.4972	Thorax^02_Thorax_Le (Erwachsener)	1074	CT	RADWIPACS	Zentrale Notaufnahme,		254	250	13	17	160	177	13	11
168	83.6389	Thorax^02_Thorax_Le (Erwachsener)	1271	CT	RADWIPACS	Zentrale Notaufnahme,		255	251	16	16	194	196	13	15
169	61.5694	Thorax^02_Thorax_Le (Erwachsener)	993	CT	RADWIPACS	Zentrale Notaufnahme,		498	499	21	15	288	310	14	13
170	97.5806	Thorax^02_Thorax_Le (Erwachsener)	1024	CT	RADWIPACS	Zentrale Notaufnahme,		478	465	19	21	202	200	11	10
171	82.6806	Thorax^02_Thorax_Le (Erwachsener)	1124	CT	RADWIPACS	Zentrale Notaufnahme,		232	238	18	19	176	188	16	15
172	59.7694	Thorax^02_Thorax_Le (Erwachsener)	1213	CT	RADWIPACS	Zentrale Notaufnahme,		300	315	18	18	297	264	12	16
173	57.8472	Thorax^02_Thorax_Le (Erwachsener)	1223	CT	RADWIPACS	Zentrale Notaufnahme,		286	296	18	19	202	209	14	15
174	82.0833	Thorax^02_Thorax_Le (Erwachsener)	1188	CT	RADWIPACS	Zentrale Notaufnahme,		312	301	13	12	310	309	9	13
175	81.3194	Thorax^02_Thorax_Le (Erwachsener)	1184	CT	RADWIPACS	Zentrale Notaufnahme,		332	319	18	21	246	252	16	17
176	85.7806	Thorax^02_Thorax_Le (Erwachsener)	1233	CT	RADWIPACS	Zentrale Notaufnahme,		225	226	19	16	215	221	16	16
177	96.7	Thorax^02_Thorax_Le (Erwachsener)	1035	CT	RADWIPACS	Zentrale Notaufnahme,		304	323	14	15	167	165	12	13
178	80.1556	Thorax^02_Thorax_Le (Erwachsener)	1144	CT	RADWIPACS	Zentrale Notaufnahme,		332	328	16	19	326	324	18	25
179	79.6778	Thorax^02_Thorax_Le (Erwachsener)	1093	CT	RADWIPACS	Zentrale Notaufnahme,		257	235	14	14	344	337	14	13
180	43.5778	Thorax^02_Thorax_Le (Erwachsener)	1048	CT	RADWIPACS	Zentrale Notaufnahme,		167	163	10	13	165	176	13	13
181	81.525	Thorax^02_Thorax_Le (Erwachsener)	991	CT	RADWIPACS	Zentrale Notaufnahme,		143	134	17	19	152	156	19	17
182	77.1833	Thorax^02_Thorax_Le (Erwachsener)	866	CT	RADWIPACS	Zentrale Notaufnahme,		260	267	20	21	218	224	18	15
183	83.7667	Thorax^02_Thorax_Le (Erwachsener)	1206	CT	RADWIPACS	Zentrale Notaufnahme,		118	120	17	18	188	198	12	15
184	65.225	Thorax^02_Thorax_Le (Erwachsener)	1085	CT	RADWIPACS	Zentrale Notaufnahme,		225	215	15	15	208	198	13	16	Fehltriggerung
185	78.4389	Thorax^02_Thorax_Le (Erwachsener)	1096	CT	RADWIPACS	Zentrale Notaufnahme,		379	377	15	21	209	201	16	18
186	18.4361	Thorax^02_Thorax_Le (Erwachsener)	1008	CT	RADWIPACS	Zentrale Notaufnahme,		228	231	18	13	213	217	15	17
187	84.4583	Thorax^02_Thorax_Le (Erwachsener)	1261	CT	RADWIPACS	Zentrale Notaufnahme,		307	304	17	17	165	163	16	18
188	47.4056	Thorax^02_Thorax_Le (Erwachsener)	1115	CT	RADWIPACS	Zentrale Notaufnahme,		236	237	13	11	224	230	10	13
189	74.9056	Thorax^02_Thorax_Le (Erwachsener)	1089	CT	RADWIPACS	Zentrale Notaufnahme,		316	317	21	19	230	218	15	19
190	39.925	Thorax^02_Thorax_Le (Erwachsener)	1086	CT	RADWIPACS	Zentrale Notaufnahme,		155	162	13	13	231	240	12	13
191	40.0722	Thorax^02_Thorax_Le (Erwachsener)	1104	CT	RADWIPACS	Zentrale Notaufnahme,		267	265	14	12	251	243	14	11
192	78.4778	Thorax^02_Thorax_Le (Erwachsener)	4405	CT	RADWIPACS	Zentrale Notaufnahme,		357	395	19	22	147	136	14	17
193	80.6194	Thorax^02_Thorax_Le (Erwachsener)	1307	CT	RADWIPACS	Zentrale Notaufnahme,		175	171	13	15	294	293	13	15
194	52.3417	Thorax^02_Thorax_Le (Erwachsener)	920	CT	RADWIPACS	Zentrale Notaufnahme,		280	252	10	14	234	248	22	16
195	53.4306	Thorax^02_Thorax_Le (Erwachsener)	1150	CT	RADWIPACS	Zentrale Notaufnahme,		164	62	15	17	204	210	14	16
196	83.4222	Thorax^02_Thorax_Le (Erwachsener)	1081	CT	RADWIPACS	Zentrale Notaufnahme,		168	180	17	20	221	215	17	18
197	31.8639	Thorax^02_Thorax_Le (Erwachsener)	1033	CT	RADWIPACS	Zentrale Notaufnahme,		383	383	17	12	281	267	10	10
198	24.0583	Thorax^02_Thorax_Le (Erwachsener)	1134	CT	RADWIPACS	Zentrale Notaufnahme,		267	268	12	17	228	229	13	10
199	45.4306	Thorax^02_Thorax_Le (Erwachsener)	1247	CT	RADWIPACS	Zentrale Notaufnahme,		185	180	18	18	202	202	16	16
200	65.1861	Thorax^02_Thorax_Le (Erwachsener)	1213	CT	RADWIPACS	Zentrale Notaufnahme,		188	175	15	17	216	207	19	17
201	62.8528	Thorax^02_Thorax_Le (Erwachsener)	1024	CT	RADWIPACS	Zentrale Notaufnahme,		253	258	13	17	231	224	12	16
202	69.0333	Thorax^02_Thorax_Le (Erwachsener)	1447	CT	RADWIPACS	Zentrale Notaufnahme,		93	104	17	18	263	263	17	19	Fehltriggerung
203	84.0222	Thorax^02_Thorax_Le (Erwachsener)	1016	CT	RADWIPACS	Zentrale Notaufnahme,		284	289	22	19	209	187	17	16
204	85.5944	Thorax^02_Thorax_Le (Erwachsener)	1371	CT	RADWIPACS	Zentrale Notaufnahme,		281	279	16	14	231	214	14	13
205	32.5361	Thorax^02_Thorax_Le (Erwachsener)	1062	CT	RADWIPACS	Zentrale Notaufnahme,		230	185	16	14	157	170	9	11
206	45.2778	Thorax^02_Thorax_Le (Erwachsener)	1112	CT	RADWIPACS	Zentrale Notaufnahme,		205	196	14	13	197	196	12	10
207	62.8083	Thorax^02_Thorax_Le (Erwachsener)	1006	CT	RADWIPACS	Zentrale Notaufnahme,		160	155	12	12	216	220	11	12
208	78.6667	Thorax^02_Thorax_Le (Erwachsener)	1265	CT	RADWIPACS	Zentrale Notaufnahme,		318	301	20	21	131	127	20	20
209	62.0306	Thorax^02_Thorax_Le (Erwachsener)	1118	CT	RADWIPACS	Zentrale Notaufnahme,		241	235	14	11	230	227	20	17
210	47.2278	Thorax^02_Thorax_Le (Erwachsener)	1165	CT	RADWIPACS	Zentrale Notaufnahme,		272	252	18	19	196	186	15	14
211	18.7806	Thorax^02_Thorax_Le (Erwachsener)	1002	CT	RADWIPACS	Zentrale Notaufnahme,		245	246	13	12	228	223	12	12
212	40.1972	Thorax^02_Thorax_Le (Erwachsener)	1185	CT	RADWIPACS	Zentrale Notaufnahme,		259	267	28	29	224	209	27	30
213	22.9361	Thorax^02_Thorax_Le (Erwachsener)	1031	CT	RADWIPACS	Zentrale Notaufnahme,		275	251	11	11	276	273	13	13
214	69.55	Thorax^02_Thorax_Le (Erwachsener)	1007	CT	RADWIPACS	Zentrale Notaufnahme,		348	347	22	25	266	279	16	14
215	78.5028	Thorax^02_Thorax_Le (Erwachsener)	1114	CT	RADWIPACS	Zentrale Notaufnahme,		374	363	16	21	205	207	15	19
216	75.2111	Thorax^02_Thorax_Le (Erwachsener)	1195	CT	RADWIPACS	Zentrale Notaufnahme,		409	389	23	20	190	182	13	18
217	23.1722	Thorax^02_Thorax_Le (Erwachsener)	1120	CT	RADWIPACS	Zentrale Notaufnahme,		198	201	14	15	186	175	14	12
218	79.9556	Thorax^02_Thorax_Le (Erwachsener)	1076	CT	RADWIPACS	Zentrale Notaufnahme,		291	293	13	16	251	222	11	12
219	47.9139	Thorax^02_Thorax_Le (Erwachsener)	1021	CT	RADWIPACS	Zentrale Notaufnahme,		341	327	16	15	278	248	16	14
220	82.3028	Thorax^02_Thorax_Le (Erwachsener)	1034	CT	RADWIPACS	Zentrale Notaufnahme,		280	291	13	16	176	174	12	12
221	57.3306	Thorax^02_Thorax_Le (Erwachsener)	972	CT	RADWIPACS	Zentrale Notaufnahme,		171	188	14	13	196	208	10	16
222	62.8944	Thorax^02_Thorax_Le (Erwachsener)	1032	CT	RADWIPACS	Zentrale Notaufnahme,		223	240	11	13	234	247	14	12
223	43.9667	Thorax^02_Thorax_Le (Erwachsener)	1274	CT	RADWIPACS	Zentrale Notaufnahme,		348	306	26	26	198	193	16	14
224	82.2278	Thorax^02_Thorax_Le (Erwachsener)	1127	CT	RADWIPACS	Zentrale Notaufnahme,		284	286	19	22	214	213	15	15
225	65.8333	Thorax^02_Thorax_Le (Erwachsener)	1230	CT	RADWIPACS	Zentrale Notaufnahme,		206	206	21	19	226	222	13	15
		Mittelwert	275.596			275.596	270.889	16.7467	17.48	208.378	207.462	15.0267	14.8933
		Minimum	93			93	62	9	9	34	37	7	8
		Maximum	522			522	504	38	30	406	394	27	30
1.9.16 - 31.12.16

## Sheet:  wrong BolusTracking excl (222)
No.	Age	Protocol Name	# images	Modality	Source	Requesting department	Blank Column	Density A.pulmonalis 1	Density A.pulmonalis 2	SD A. Pulmonalis 1	SD A. Pulmonalis 2	Density Aorta 1	Density Aorta 2	SD Aorta 1	SD Aorta 2	Exclusion criterion	Ratio M1	Ratio M2
1	33.8861	Thorax^02_Thorax_Le (Erwachsener)	1162	CT	RADWIPACS	Zentrale Notaufnahme,		193	187	15	17	167	167	11	10		0.865285	0.893048
2	52.6472	Thorax^02_Thorax_Le (Erwachsener)	1090	CT	RADWIPACS	Zentrale Notaufnahme,		242	250	15	15	223	214	15	13		0.921488	0.856
3	82.7722	Thorax^02_Thorax_Le (Erwachsener)	964	CT	RADWIPACS	Zentrale Notaufnahme,		192	194	16	16	255	257	16	14		1.32812	1.32474
4	79.9917	Thorax^02_Thorax_Le (Erwachsener)	1217	CT	RADWIPACS	Zentrale Notaufnahme,		247	233	18	12	238	239	16	16		0.963563	1.02575
5	82.3778	Thorax^02_Thorax_Le (Erwachsener)	1099	CT	RADWIPACS	Zentrale Notaufnahme,		270	268	20	20	141	137	21	21		0.522222	0.511194
6	59.2556	Thorax^02_Thorax_Le (Erwachsener)	1284	CT	RADWIPACS	Zentrale Notaufnahme,		347	352	16	18	213	212	15	14		0.613833	0.602273
7	73.5667	Thorax^02_Thorax_Le (Erwachsener)	1090	CT	RADWIPACS	Zentrale Notaufnahme,		365	367	16	16	202	200	15	13		0.553425	0.544959
8	54.575	Thorax^02_Thorax_Le (Erwachsener)	1038	CT	RADWIPACS	Zentrale Notaufnahme,		428	437	18	18	261	281	12	14		0.609813	0.643021
9	84.45	Thorax^02_Thorax_Le (Erwachsener)	936	CT	RADWIPACS	Zentrale Notaufnahme,		226	231	16	13	202	213	19	12		0.893805	0.922078
10	61.5556	Thorax^02_Thorax_Le (Erwachsener)	1145	CT	RADWIPACS	Zentrale Notaufnahme,		382	380	15	20	233	245	13	13		0.609948	0.644737
11	62.9583	Thorax^02_Thorax_Le (Erwachsener)	1058	CT	RADWIPACS	Zentrale Notaufnahme,		278	264	14	18	203	195	16	20		0.730216	0.738636
12	61.9167	Thorax^02_Thorax_Le (Erwachsener)	1094	CT	RADWIPACS	Zentrale Notaufnahme,		324	313	14	18	212	201	18	12		0.654321	0.642173
13	78.9	Thorax^02_Thorax_Le (Erwachsener)	1215	CT	RADWIPACS	Zentrale Notaufnahme,		236	239	18	19	185	186	17	14		0.783898	0.778243
14	72.0194	Thorax^02_Thorax_Le (Erwachsener)	1260	CT	RADWIPACS	Zentrale Notaufnahme,		260	262	16	15	198	200	12	13		0.761538	0.763359
15	92.075	Thorax^02_Thorax_Le (Erwachsener)	1068	CT	RADWIPACS	Zentrale Notaufnahme,		388	372	17	18	202	203	16	11		0.520619	0.545699
16	35.225	Thorax^02_Thorax_Le (Erwachsener)	957	CT	RADWIPACS	Zentrale Notaufnahme,		508	484	12	11	406	394	14	13		0.799213	0.81405
17	67.25	Thorax^02_Thorax_Le (Erwachsener)	1056	CT	RADWIPACS	Zentrale Notaufnahme,		237	225	18	19	198	206	19	17		0.835443	0.915556
18	56.4056	Thorax^02_Thorax_Le (Erwachsener)	1062	CT	RADWIPACS	Zentrale Notaufnahme,		270	257	16	19	276	286	13	12		1.02222	1.11284
19	67.75	Thorax^02_Thorax_Le (Erwachsener)	941	CT	RADWIPACS	Zentrale Notaufnahme,		231	225	21	24	192	189	22	23		0.831169	0.84
20	28.7972	Thorax^02_Thorax_Le (Erwachsener)	1049	CT	RADWIPACS	Zentrale Notaufnahme,		314	314	11	11	178	176	11	10		0.566879	0.56051
21	47.2194	Thorax^02_Thorax_Le (Erwachsener)	1063	CT	RADWIPACS	Zentrale Notaufnahme,		257	235	20	18	192	193	12	13		0.747082	0.821277
22	67.2833	Thorax^02_Thorax_Le (Erwachsener)	1083	CT	RADWIPACS	Zentrale Notaufnahme,		311	303	19	23	171	173	12	17		0.549839	0.570957
23	63.9306	Thorax^02_Thorax_Le (Erwachsener)	1088	CT	RADWIPACS	Zentrale Notaufnahme,		360	363	22	21	206	206	17	17		0.572222	0.567493
24	82.25	Thorax^02_Thorax_Le (Erwachsener)	1034	CT	RADWIPACS	Zentrale Notaufnahme,		282	277	14	15	201	181	16	17		0.712766	0.65343
25	23.2972	Thorax^02_Thorax_Le (Erwachsener)	1077	CT	RADWIPACS	Zentrale Notaufnahme,		199	191	17	12	261	262	14	12		1.31156	1.37173
26	64.2944	Thorax^02_Thorax_Le (Erwachsener)	1204	CT	RADWIPACS	Zentrale Notaufnahme,		173	164	18	16	175	170	15	15		1.01156	1.03659
27	74.7083	Thorax^02_Thorax_Le (Erwachsener)	1165	CT	RADWIPACS	Zentrale Notaufnahme,		317	298	20	21	199	194	21	20		0.62776	0.651007
28	62.6528	Thorax^02_Thorax_Le (Erwachsener)	1204	CT	RADWIPACS	Zentrale Notaufnahme,		245	243	18	17	215	204	16	12		0.877551	0.839506
29	81.5722	Thorax^02_Thorax_Le (Erwachsener)	1026	CT	RADWIPACS	Zentrale Notaufnahme,		318	304	13	14	241	234	13	13		0.757862	0.769737
30	51.4389	Thorax^02_Thorax_Le (Erwachsener)	1050	CT	RADWIPACS	Zentrale Notaufnahme,		259	259	13	11	216	226	16	11		0.833977	0.872587
31	65.4361	Thorax^02_Thorax_Le (Erwachsener)	1084	CT	RADWIPACS	Zentrale Notaufnahme,		228	219	17	19	225	225	16	18		0.986842	1.0274
32	75.9944	Thorax^02_Thorax_Le (Erwachsener)	994	CT	RADWIPACS	Zentrale Notaufnahme,		242	244	17	18	238	230	14	14		0.983471	0.942623
33	81.4528	Thorax^02_Thorax_Le (Erwachsener)	1019	CT	RADWIPACS	Zentrale Notaufnahme,		284	278	14	15	248	247	16	15		0.873239	0.888489
34	37.5639	Thorax^02_Thorax_Le (Erwachsener)	1171	CT	RADWIPACS	Zentrale Notaufnahme,		305	317	20	18	234	248	14	13		0.767213	0.782334
35	48.9694	Thorax^02_Thorax_Le (Erwachsener)	1136	CT	RADWIPACS	Zentrale Notaufnahme,		164	168	19	21	210	224	15	12		1.28049	1.33333
36	90.3778	Thorax^02_Thorax_Le (Erwachsener)	1161	CT	RADWIPACS	Zentrale Notaufnahme,		333	292	19	17	213	202	11	10		0.63964	0.691781
37	49.4583	Thorax^02_Thorax_Le (Erwachsener)	977	CT	RADWIPACS	Zentrale Notaufnahme,		213	205	14	15	162	163	13	13		0.760563	0.795122
38	77.5806	Thorax^02_Thorax_Le (Erwachsener)	1187	CT	RADWIPACS	Zentrale Notaufnahme,		304	301	19	20	100	83	19	14		0.328947	0.275748
39	77.95	Thorax^02_Thorax_Le (Erwachsener)	1239	CT	RADWIPACS	Zentrale Notaufnahme,		402	386	25	27	62	60	13	14		0.154229	0.15544
40	82.425	Thorax^02_Thorax_Le (Erwachsener)	1538	CT	RADWIPACS	Zentrale Notaufnahme,		311	322	18	20	34	138	14	13		0.109325	0.428571
41	61.1056	Thorax^02_Thorax_Le (Erwachsener)	998	CT	RADWIPACS	Zentrale Notaufnahme,		251	259	13	18	191	181	14	14		0.760956	0.698842
42	92.0472	Thorax^02_Thorax_Le (Erwachsener)	1187	CT	RADWIPACS	Zentrale Notaufnahme,		355	349	38	30	58	44	23	24		0.16338	0.126074
43	73.0722	Thorax^02_Thorax_Le (Erwachsener)	1067	CT	RADWIPACS	Zentrale Notaufnahme,		267	251	14	14	250	243	20	14		0.93633	0.968127
44	49.4167	Thorax^02_Thorax_Le (Erwachsener)	1074	CT	RADWIPACS	Zentrale Notaufnahme,		243	239	13	15	237	221	14	14		0.975309	0.924686
45	54.7028	Thorax^02_Thorax_Le (Erwachsener)	1167	CT	RADWIPACS	Zentrale Notaufnahme,		299	296	13	16	195	170	20	17		0.652174	0.574324
46	74.9194	Thorax^02_Thorax_Le (Erwachsener)	1236	CT	RADWIPACS	Zentrale Notaufnahme,		272	269	16	16	258	249	20	12		0.948529	0.925651
47	44.925	Thorax^02_Thorax_Le (Erwachsener)	1033	CT	RADWIPACS	Zentrale Notaufnahme,		306	297	13	15	235	236	14	15		0.767974	0.794613
48	73.7194	Thorax^02_Thorax_Le (Erwachsener)	956	CT	RADWIPACS	Zentrale Notaufnahme,		332	313	20	17	115	110	19	15		0.346386	0.351438
49	77.7194	Thorax^02_Thorax_Le (Erwachsener)	1220	CT	RADWIPACS	Zentrale Notaufnahme,		441	451	19	25	116	115	13	14		0.263039	0.254989
50	44.3861	Thorax^02_Thorax_Le (Erwachsener)	1109	CT	RADWIPACS	Zentrale Notaufnahme,		267	262	15	16	236	218	13	11		0.883895	0.832061
51	40.8667	Thorax^02_Thorax_Le (Erwachsener)	1052	CT	RADWIPACS	Zentrale Notaufnahme,		250	235	16	20	210	228	17	18		0.84	0.970213
52	38.25	Thorax^02_Thorax_Le (Erwachsener)	969	CT	RADWIPACS	Zentrale Notaufnahme,		241	240	20	16	220	216	11	13		0.912863	0.9
53	71.6806	Thorax^02_Thorax_Le (Erwachsener)	988	CT	RADWIPACS	Zentrale Notaufnahme,		305	304	13	14	254	259	18	15		0.832787	0.851974
54	76.1889	Thorax^02_Thorax_Le (Erwachsener)	1351	CT	RADWIPACS	Zentrale Notaufnahme,		195	205	24	28	160	153	15	17		0.820513	0.746341
55	27.5833	Thorax^02_Thorax_Le (Erwachsener)	1000	CT	RADWIPACS	Zentrale Notaufnahme,		348	328	19	21	248	255	17	25		0.712644	0.777439
56	71.0556	Thorax^02_Thorax_Le (Erwachsener)	1037	CT	RADWIPACS	Zentrale Notaufnahme,		341	322	20	23	262	265	18	20		0.768328	0.822981
57	62.7944	Thorax^02_Thorax_Le (Erwachsener)	1466	CT	RADWIPACS	Zentrale Notaufnahme,		251	241	14	11	171	165	11	10		0.681275	0.684647
58	30.2806	Thorax^02_Thorax_Le (Erwachsener)	1076	CT	RADWIPACS	Zentrale Notaufnahme,		333	323	15	21	272	278	12	10		0.816817	0.860681
59	86.925	Thorax^02_Thorax_Le (Erwachsener)	1769	CT	RADWIPACS	Zentrale Notaufnahme,		370	353	14	15	184	181	15	12		0.497297	0.512748
60	67.9417	Thorax^02_Thorax_Le (Erwachsener)	1070	CT	RADWIPACS	Zentrale Notaufnahme,		274	270	17	19	271	269	16	15		0.989051	0.996296
61	50.4139	Thorax^02_Thorax_Le (Erwachsener)	883	CT	RADWIPACS	Zentrale Notaufnahme,		260	251	18	21	250	251	20	24		0.961538	1
62	83.0722	Thorax^02_Thorax_Le (Erwachsener)	1013	CT	RADWIPACS	Zentrale Notaufnahme,		291	267	13	14	264	270	19	13		0.907216	1.01124
63	51.1833	Thorax^02_Thorax_Le (Erwachsener)	1226	CT	RADWIPACS	Zentrale Notaufnahme,		258	240	29	24	103	96	17	19		0.399225	0.4
64	83.4917	Thorax^02_Thorax_Le (Erwachsener)	956	CT	RADWIPACS	Zentrale Notaufnahme,		266	268	11	14	229	203	9	11		0.860902	0.757463
65	31.0972	Thorax^02_Thorax_Le (Erwachsener)	1032	CT	RADWIPACS	Zentrale Notaufnahme,		230	247	14	15	200	220	13	11		0.869565	0.890688
66	78.7806	Thorax^02_Thorax_Le (Erwachsener)	1094	CT	RADWIPACS	Zentrale Notaufnahme,		268	262	18	20	197	187	13	15		0.735075	0.71374
67	81.5389	Thorax^02_Thorax_Le (Erwachsener)	2504	CT	RADWIPACS	Zentrale Notaufnahme,		206	201	20	17	260	254	19	17		1.26214	1.26368
68	74.2583	Thorax^02_Thorax_Le (Erwachsener)	1078	CT	RADWIPACS	Zentrale Notaufnahme,		334	302	15	18	208	206	16	12		0.622754	0.682119
69	82.7722	Thorax^02_Thorax_Le (Erwachsener)	1003	CT	RADWIPACS	Zentrale Notaufnahme,		236	233	15	16	253	243	11	14		1.07203	1.04292
70	83.2556	Thorax^02_Thorax_Le (Erwachsener)	1062	CT	RADWIPACS	Zentrale Notaufnahme,		236	219	21	27	237	234	15	15		1.00424	1.06849
71	84.1556	Thorax^02_Thorax_Le (Erwachsener)	1018	CT	RADWIPACS	Zentrale Notaufnahme,		196	189	13	14	178	184	12	16		0.908163	0.973545
72	32.6972	Thorax^02_Thorax_Le (Erwachsener)	1066	CT	RADWIPACS	Zentrale Notaufnahme,		267	286	12	14	198	209	15	14		0.741573	0.730769
73	71.3722	Thorax^02_Thorax_Le (Erwachsener)	1273	CT	RADWIPACS	Zentrale Notaufnahme,		210	202	14	15	253	263	12	12		1.20476	1.30198
74	54.6583	Thorax^02_Thorax_Le (Erwachsener)	1011	CT	RADWIPACS	Zentrale Notaufnahme,		254	230	14	15	254	246	11	8		1	1.06957
75	89.6361	Thorax^02_Thorax_Le (Erwachsener)	1044	CT	RADWIPACS	Zentrale Notaufnahme,		312	272	17	17	209	200	15	16		0.669872	0.735294
76	98.825	Thorax^02_Thorax_Le (Erwachsener)	1011	CT	RADWIPACS	Zentrale Notaufnahme,		372	356	20	22	274	259	16	15		0.736559	0.727528
77	59.475	Thorax^02_Thorax_Le (Erwachsener)	927	CT	RADWIPACS	Zentrale Notaufnahme,		231	212	18	13	206	219	14	15		0.891775	1.03302
78	77.0333	Thorax^02_Thorax_Le (Erwachsener)	970	CT	RADWIPACS	Zentrale Notaufnahme,		358	355	16	18	182	185	16	16		0.50838	0.521127
79	44.5944	Thorax^02_Thorax_Le (Erwachsener)	955	CT	RADWIPACS	Zentrale Notaufnahme,		522	504	11	14	59	85	11	13		0.113027	0.168651
80	76.3222	Thorax^02_Thorax_Le (Erwachsener)	1265	CT	RADWIPACS	Zentrale Notaufnahme,		408	388	20	22	218	214	21	17		0.534314	0.551546
81	80.4806	Thorax^02_Thorax_Le (Erwachsener)	1087	CT	RADWIPACS	Zentrale Notaufnahme,		331	335	15	18	187	183	15	13		0.564955	0.546269
82	50.7722	Thorax^02_Thorax_Le (Erwachsener)	1173	CT	RADWIPACS	Zentrale Notaufnahme,		331	349	22	28	116	110	15	13		0.350453	0.315186
83	73.0417	Thorax^02_Thorax_Le (Erwachsener)	1240	CT	RADWIPACS	Zentrale Notaufnahme,		261	241	16	16	285	301	15	13		1.09195	1.24896
84	87.3	Thorax^02_Thorax_Le (Erwachsener)	1093	CT	RADWIPACS	Zentrale Notaufnahme,		331	337	17	16	216	219	16	18		0.652568	0.649852
85	88.8111	Thorax^02_Thorax_Le (Erwachsener)	1106	CT	RADWIPACS	Zentrale Notaufnahme,		398	399	16	21	191	177	12	13		0.479899	0.443609
86	74.225	Thorax^02_Thorax_Le (Erwachsener)	1300	CT	RADWIPACS	Zentrale Notaufnahme,		299	298	19	20	227	224	16	15		0.759197	0.751678
87	67.0667	Thorax^02_Thorax_Le (Erwachsener)	1051	CT	RADWIPACS	Zentrale Notaufnahme,		222	210	14	16	161	158	11	12		0.725225	0.752381
88	87.4361	Thorax^02_Thorax_Le (Erwachsener)	1311	CT	RADWIPACS	Zentrale Notaufnahme,		299	302	12	13	236	231	15	15		0.789298	0.764901
89	47.1306	Thorax^02_Thorax_Le (Erwachsener)	1249	CT	RADWIPACS	Zentrale Notaufnahme,		156	163	15	15	185	179	13	14		1.1859	1.09816
90	57.2861	Thorax^02_Thorax_Le (Erwachsener)	1088	CT	RADWIPACS	Zentrale Notaufnahme,		299	287	19	24	40	37	15	17		0.133779	0.12892
91	78.6472	Thorax^02_Thorax_Le (Erwachsener)	1151	CT	RADWIPACS	Zentrale Notaufnahme,		314	301	14	18	197	201	12	10		0.627389	0.667774
92	57.1139	Thorax^02_Thorax_Le (Erwachsener)	1235	CT	RADWIPACS	Zentrale Notaufnahme,		126	135	16	14	141	147	11	10		1.11905	1.08889
93	56.4389	Thorax^02_Thorax_Le (Erwachsener)	1053	CT	RADWIPACS	Zentrale Notaufnahme,		332	321	16	20	157	146	15	15		0.472892	0.454829
94	72.0389	Thorax^02_Thorax_Le (Erwachsener)	1083	CT	RADWIPACS	Zentrale Notaufnahme,		274	283	16	19	235	239	13	12		0.857664	0.844523
95	28.1806	Thorax^02_Thorax_Le (Erwachsener)	1284	CT	RADWIPACS	Zentrale Notaufnahme,		160	146	19	22	155	158	18	18		0.96875	1.08219
96	70.1583	Thorax^02_Thorax_Le (Erwachsener)	1170	CT	RADWIPACS	Zentrale Notaufnahme,		241	233	13	14	248	238	14	15		1.02905	1.02146
97	55.6806	Thorax^02_Thorax_Le (Erwachsener)	1198	CT	RADWIPACS	Zentrale Notaufnahme,		274	282	19	22	170	184	16	14		0.620438	0.652482
98	42.3	Thorax^02_Thorax_Le (Erwachsener)	1184	CT	RADWIPACS	Zentrale Notaufnahme,		223	215	16	16	251	242	16	16		1.12556	1.12558
99	87.0028	Thorax^02_Thorax_Le (Erwachsener)	985	CT	RADWIPACS	Zentrale Notaufnahme,		264	256	21	19	161	162	15	12		0.609848	0.632812
100	57.0833	Thorax^02_Thorax_Le (Erwachsener)	1074	CT	RADWIPACS	Zentrale Notaufnahme,		226	222	13	15	194	205	12	11		0.858407	0.923423
101	56.2139	Thorax^02_Thorax_Le (Erwachsener)	1882	CT	RADWIPACS	Zentrale Notaufnahme,		371	361	16	14	321	311	16	15		0.865229	0.861496
102	87.775	Thorax^02_Thorax_Le (Erwachsener)	1112	CT	RADWIPACS	Zentrale Notaufnahme,		308	312	19	16	178	183	14	16		0.577922	0.586538
103	44.8278	Thorax^02_Thorax_Le (Erwachsener)	1051	CT	RADWIPACS	Zentrale Notaufnahme,		295	270	21	20	211	212	14	14		0.715254	0.785185
104	50.7722	Thorax^02_Thorax_Le (Erwachsener)	1004	CT	RADWIPACS	Zentrale Notaufnahme,		249	236	22	18	235	243	14	14		0.943775	1.02966
105	90.6028	Thorax^02_Thorax_Le (Erwachsener)	1142	CT	RADWIPACS	Zentrale Notaufnahme,		326	320	21	20	266	252	15	18		0.815951	0.7875
106	53.5944	Thorax^02_Thorax_Le (Erwachsener)	1231	CT	RADWIPACS	Zentrale Notaufnahme,		416	407	16	19	188	182	14	11		0.451923	0.447174
107	68.5222	Thorax^02_Thorax_Le (Erwachsener)	1040	CT	RADWIPACS	Zentrale Notaufnahme,		285	307	15	16	125	111	15	15		0.438596	0.361564
108	79.5806	Thorax^02_Thorax_Le (Erwachsener)	1036	CT	RADWIPACS	Zentrale Notaufnahme,		352	339	15	16	258	258	18	14		0.732955	0.761062
109	23.7806	Thorax^02_Thorax_Le (Erwachsener)	1074	CT	RADWIPACS	Zentrale Notaufnahme,		147	153	13	14	155	167	14	11		1.05442	1.0915
110	69.3389	Thorax^02_Thorax_Le (Erwachsener)	1127	CT	RADWIPACS	Zentrale Notaufnahme,		219	216	17	14	162	190	18	22		0.739726	0.87963
111	89.6194	Thorax^02_Thorax_Le (Erwachsener)	1118	CT	RADWIPACS	Zentrale Notaufnahme,		342	342	22	24	102	101	16	15		0.298246	0.295322
112	78.6778	Thorax^02_Thorax_Le (Erwachsener)	1142	CT	RADWIPACS	Zentrale Notaufnahme,		320	312	16	16	252	274	14	14		0.7875	0.878205
113	74.9056	Thorax^02_Thorax_Le (Erwachsener)	1083	CT	RADWIPACS	Zentrale Notaufnahme,		304	297	19	19	262	261	18	18		0.861842	0.878788
114	38.55	Thorax^02_Thorax_Le (Erwachsener)	1114	CT	RADWIPACS	Zentrale Notaufnahme,		233	223	14	16	241	232	16	14		1.03433	1.04036
115	72.1917	Thorax^02_Thorax_Le (Erwachsener)	1155	CT	RADWIPACS	Zentrale Notaufnahme,		335	341	18	18	233	229	16	22		0.695522	0.671554
116	52.9667	Thorax^02_Thorax_Le (Erwachsener)	1139	CT	RADWIPACS	Zentrale Notaufnahme,		312	290	14	11	270	265	13	13		0.865385	0.913793
117	21.075	Thorax^02_Thorax_Le (Erwachsener)	955	CT	RADWIPACS	Zentrale Notaufnahme,		436	446	17	23	296	296	17	14		0.678899	0.663677
118	52.8167	Thorax^02_Thorax_Le (Erwachsener)	1068	CT	RADWIPACS	Zentrale Notaufnahme		217	232	24	20	200	210	21	20		0.921659	0.905172
119	68.5361	Thorax^02_Thorax_Le (Erwachsener)	1007	CT	RADWIPACS	Zentrale Notaufnahme,		147	158	19	18	151	137	15	18		1.02721	0.867089
120	73.7472	Thorax^02_Thorax_Le (Erwachsener)	1028	CT	RADWIPACS	Zentrale Notaufnahme,		256	254	15	14	152	149	11	10		0.59375	0.586614
121	94.1556	Thorax^02_Thorax_Le (Erwachsener)	962	CT	RADWIPACS	Zentrale Notaufnahme,		354	346	17	18	100	93	17	14		0.282486	0.268786
122	54.1722	Thorax^02_Thorax_Le (Erwachsener)	1033	CT	RADWIPACS	Zentrale Notaufnahme,		147	144	15	11	187	195	7	10		1.27211	1.35417
123	73.7333	Thorax^02_Thorax_Le (Erwachsener)	1054	CT	RADWIPACS	Zentrale Notaufnahme,		262	255	18	17	90	89	12	13		0.343511	0.34902
124	67.8444	Thorax^02_Thorax_Le (Erwachsener)	1185	CT	RADWIPACS	Zentrale Notaufnahme,		358	352	17	19	285	283	17	18		0.796089	0.803977
125	82.4472	Thorax^02_Thorax_Le (Erwachsener)	1267	CT	RADWIPACS	Zentrale Notaufnahme,		168	164	14	18	211	217	19	17		1.25595	1.32317
126	42.3861	Thorax^02_Thorax_Le (Erwachsener)	1160	CT	RADWIPACS	Zentrale Notaufnahme,		244	243	12	17	279	287	12	10		1.14344	1.18107
127	54.675	Thorax^02_Thorax_Le (Erwachsener)	1212	CT	RADWIPACS	Zentrale Notaufnahme,		246	240	14	14	203	212	15	11		0.825203	0.883333
128	73.7972	Thorax^02_Thorax_Le (Erwachsener)	1108	CT	RADWIPACS	Zentrale Notaufnahme,		290	292	19	21	151	130	18	19		0.52069	0.445205
129	80.3972	Thorax^02_Thorax_Le (Erwachsener)	978	CT	RADWIPACS	Zentrale Notaufnahme,		307	322	18	19	379	384	20	14		1.23453	1.19255
130	57.2444	Thorax^02_Thorax_Le (Erwachsener)	1002	CT	RADWIPACS	Zentrale Notaufnahme,		314	298	15	16	258	252	13	11		0.821656	0.845638
131	46.075	Thorax^02_Thorax_Le (Erwachsener)	1047	CT	RADWIPACS	Zentrale Notaufnahme,		208	210	18	18	204	193	15	14		0.980769	0.919048
132	82.5889	Thorax^02_Thorax_Le (Erwachsener)	979	CT	RADWIPACS	Zentrale Notaufnahme,		335	327	14	18	258	252	14	11		0.770149	0.770642
133	33.6472	Thorax^02_Thorax_Le (Erwachsener)	1252	CT	RADWIPACS	Zentrale Notaufnahme,		135	105	17	23	146	145	21	18		1.08148	1.38095
134	78.8722	Thorax^02_Thorax_Le (Erwachsener)	1192	CT	RADWIPACS	Zentrale Notaufnahme,		267	247	18	18	166	162	15	15		0.621723	0.65587
135	89.125	Thorax^02_Thorax_Le (Erwachsener)	1121	CT	RADWIPACS	Zentrale Notaufnahme,		390	392	15	16	267	264	10	14		0.684615	0.673469
136	43.2611	Thorax^02_Thorax_Le (Erwachsener)	1599	CT	RADWIPACS	Zentrale Notaufnahme,		215	216	14	19	205	204	14	12		0.953488	0.944444
137	81.2389	Thorax^02_Thorax_Le (Erwachsener)	1181	CT	RADWIPACS	Zentrale Notaufnahme,		352	358	17	20	84	83	18	15		0.238636	0.231844
138	53.1806	Thorax^02_Thorax_Le (Erwachsener)	1150	CT	RADWIPACS	Zentrale Notaufnahme,		242	228	21	22	207	202	19	18		0.855372	0.885965
139	62.0389	Thorax^02_Thorax_Le (Erwachsener)	1185	CT	RADWIPACS	Zentrale Notaufnahme,		380	371	19	18	212	208	18	18		0.557895	0.560647
140	68.1917	Thorax^02_Thorax_Le (Erwachsener)	1092	CT	RADWIPACS	Zentrale Notaufnahme,		319	287	17	14	244	244	14	11		0.76489	0.850174
141	71.6972	Thorax^02_Thorax_Le (Erwachsener)	1079	CT	RADWIPACS	Zentrale Notaufnahme,		232	224	18	18	190	184	16	18		0.818966	0.821429
142	36.5417	Thorax^02_Thorax_Le (Erwachsener)	1113	CT	RADWIPACS	Zentrale Notaufnahme,		181	196	19	23	174	180	20	26		0.961326	0.918367
143	54.9417	Thorax^02_Thorax_Le (Erwachsener)	1034	CT	RADWIPACS	Zentrale Notaufnahme,		325	320	20	16	245	248	16	15		0.753846	0.775
144	70.5583	Thorax^02_Thorax_Le (Erwachsener)	1150	CT	RADWIPACS	Zentrale Notaufnahme,		172	163	17	20	316	302	22	25		1.83721	1.85276
145	79.9778	Thorax^02_Thorax_Le (Erwachsener)	974	CT	RADWIPACS	Zentrale Notaufnahme,		316	314	16	15	181	168	12	14		0.572785	0.535032
146	75.0472	Thorax^02_Thorax_Le (Erwachsener)	1171	CT	RADWIPACS	Zentrale Notaufnahme,		255	268	19	21	114	110	17	23		0.447059	0.410448
147	82.1722	Thorax^02_Thorax_Le (Erwachsener)	2391	CT	RADWIPACS	Zentrale Notaufnahme,		144	144	14	21	142	150	15	16		0.986111	1.04167
148	68.2278	Thorax^02_Thorax_Le (Erwachsener)	1071	CT	RADWIPACS	Zentrale Notaufnahme,		213	219	23	24	235	224	17	19		1.10329	1.02283
149	47	Thorax^02_Thorax_Le (Erwachsener)	1268	CT	RADWIPACS	Zentrale Notaufnahme,		245	240	23	26	67	58	16	17		0.273469	0.241667
150	92.1833	Thorax^02_Thorax_Le (Erwachsener)	1041	CT	RADWIPACS	Zentrale Notaufnahme,		307	303	20	16	265	270	15	18		0.863192	0.891089
151	39.7667	Thorax^02_Thorax_Le (Erwachsener)	1003	CT	RADWIPACS	Zentrale Notaufnahme,		191	186	14	11	196	194	11	13		1.02618	1.04301
152	68.35	Thorax^02_Thorax_Le (Erwachsener)	1164	CT	RADWIPACS	Zentrale Notaufnahme,		233	234	10	12	217	221	10	12		0.93133	0.944444
153	88.3472	Thorax^02_Thorax_Le (Erwachsener)	2464	CT	RADWIPACS	Zentrale Notaufnahme,		348	341	21	19	217	211	17	18		0.623563	0.618768
154	81.9111	Thorax^02_Thorax_Le (Erwachsener)	939	CT	RADWIPACS	Zentrale Notaufnahme,		293	303	20	21	172	173	14	15		0.587031	0.570957
155	47.7139	Thorax^02_Thorax_Le (Erwachsener)	1098	CT	RADWIPACS	Zentrale Notaufnahme,		248	236	9	9	302	278	13	12		1.21774	1.17797
156	87.5139	Thorax^02_Thorax_Le (Erwachsener)	2159	CT	RADWIPACS	Zentrale Notaufnahme,		323	335	20	23	111	127	18	18		0.343653	0.379104
157	67.8278	Thorax^02_Thorax_Le (Erwachsener)	1213	CT	RADWIPACS	Zentrale Notaufnahme,		221	227	16	16	235	236	14	14		1.06335	1.03965
158	38.2639	Thorax^02_Thorax_Le (Erwachsener)	1200	CT	RADWIPACS	Zentrale Notaufnahme,		190	193	21	14	175	181	12	17		0.921053	0.937824
159	53.8333	Thorax^02_Thorax_Le (Erwachsener)	1282	CT	RADWIPACS	Zentrale Notaufnahme,		185	188	14	18	200	188	16	15		1.08108	1
160	74.2778	Thorax^02_Thorax_Le (Erwachsener)	1126	CT	RADWIPACS	Zentrale Notaufnahme,		269	252	16	14	160	165	14	13		0.594796	0.654762
161	19.2528	Thorax^02_Thorax_Le (Erwachsener)	987	CT	RADWIPACS	Zentrale Notaufnahme,		335	339	16	15	184	164	23	20		0.549254	0.483776
162	83.8111	Thorax^02_Thorax_Le (Erwachsener)	1334	CT	RADWIPACS	Zentrale Notaufnahme,		309	305	17	18	214	219	14	15		0.692557	0.718033
163	36.5	Thorax^02_Thorax_Le (Erwachsener)	1067	CT	RADWIPACS	Zentrale Notaufnahme,		282	299	14	17	226	233	19	14		0.801418	0.779264
164	87.8889	Thorax^02_Thorax_Le (Erwachsener)	1073	CT	RADWIPACS	Zentrale Notaufnahme,		229	219	18	20	235	259	14	17		1.0262	1.18265
165	79.5528	Thorax^02_Thorax_Le (Erwachsener)	1137	CT	RADWIPACS	Zentrale Notaufnahme,		310	322	12	12	220	195	14	11		0.709677	0.60559
166	61.4972	Thorax^02_Thorax_Le (Erwachsener)	1074	CT	RADWIPACS	Zentrale Notaufnahme,		254	250	13	17	160	177	13	11		0.629921	0.708
167	83.6389	Thorax^02_Thorax_Le (Erwachsener)	1271	CT	RADWIPACS	Zentrale Notaufnahme,		255	251	16	16	194	196	13	15		0.760784	0.780876
168	61.5694	Thorax^02_Thorax_Le (Erwachsener)	993	CT	RADWIPACS	Zentrale Notaufnahme,		498	499	21	15	288	310	14	13		0.578313	0.621242
169	97.5806	Thorax^02_Thorax_Le (Erwachsener)	1024	CT	RADWIPACS	Zentrale Notaufnahme,		478	465	19	21	202	200	11	10		0.422594	0.430108
170	82.6806	Thorax^02_Thorax_Le (Erwachsener)	1124	CT	RADWIPACS	Zentrale Notaufnahme,		232	238	18	19	176	188	16	15		0.758621	0.789916
171	59.7694	Thorax^02_Thorax_Le (Erwachsener)	1213	CT	RADWIPACS	Zentrale Notaufnahme,		300	315	18	18	297	264	12	16		0.99	0.838095
172	57.8472	Thorax^02_Thorax_Le (Erwachsener)	1223	CT	RADWIPACS	Zentrale Notaufnahme,		286	296	18	19	202	209	14	15		0.706294	0.706081
173	82.0833	Thorax^02_Thorax_Le (Erwachsener)	1188	CT	RADWIPACS	Zentrale Notaufnahme,		312	301	13	12	310	309	9	13		0.99359	1.02658
174	81.3194	Thorax^02_Thorax_Le (Erwachsener)	1184	CT	RADWIPACS	Zentrale Notaufnahme,		332	319	18	21	246	252	16	17		0.740964	0.789969
175	85.7806	Thorax^02_Thorax_Le (Erwachsener)	1233	CT	RADWIPACS	Zentrale Notaufnahme,		225	226	19	16	215	221	16	16		0.955556	0.977876
176	96.7	Thorax^02_Thorax_Le (Erwachsener)	1035	CT	RADWIPACS	Zentrale Notaufnahme,		304	323	14	15	167	165	12	13		0.549342	0.510836
177	80.1556	Thorax^02_Thorax_Le (Erwachsener)	1144	CT	RADWIPACS	Zentrale Notaufnahme,		332	328	16	19	326	324	18	25		0.981928	0.987805
178	79.6778	Thorax^02_Thorax_Le (Erwachsener)	1093	CT	RADWIPACS	Zentrale Notaufnahme,		257	235	14	14	344	337	14	13		1.33852	1.43404
179	43.5778	Thorax^02_Thorax_Le (Erwachsener)	1048	CT	RADWIPACS	Zentrale Notaufnahme,		167	163	10	13	165	176	13	13		0.988024	1.07975
180	81.525	Thorax^02_Thorax_Le (Erwachsener)	991	CT	RADWIPACS	Zentrale Notaufnahme,		143	134	17	19	152	156	19	17		1.06294	1.16418
181	77.1833	Thorax^02_Thorax_Le (Erwachsener)	866	CT	RADWIPACS	Zentrale Notaufnahme,		260	267	20	21	218	224	18	15		0.838462	0.838951
182	83.7667	Thorax^02_Thorax_Le (Erwachsener)	1206	CT	RADWIPACS	Zentrale Notaufnahme,		118	120	17	18	188	198	12	15		1.59322	1.65
183	78.4389	Thorax^02_Thorax_Le (Erwachsener)	1096	CT	RADWIPACS	Zentrale Notaufnahme,		379	377	15	21	209	201	16	18		0.551451	0.533156
184	18.4361	Thorax^02_Thorax_Le (Erwachsener)	1008	CT	RADWIPACS	Zentrale Notaufnahme,		228	231	18	13	213	217	15	17		0.934211	0.939394
185	84.4583	Thorax^02_Thorax_Le (Erwachsener)	1261	CT	RADWIPACS	Zentrale Notaufnahme,		307	304	17	17	165	163	16	18		0.537459	0.536184
186	47.4056	Thorax^02_Thorax_Le (Erwachsener)	1115	CT	RADWIPACS	Zentrale Notaufnahme,		236	237	13	11	224	230	10	13		0.949153	0.970464
187	74.9056	Thorax^02_Thorax_Le (Erwachsener)	1089	CT	RADWIPACS	Zentrale Notaufnahme,		316	317	21	19	230	218	15	19		0.727848	0.687697
188	39.925	Thorax^02_Thorax_Le (Erwachsener)	1086	CT	RADWIPACS	Zentrale Notaufnahme,		155	162	13	13	231	240	12	13		1.49032	1.48148
189	40.0722	Thorax^02_Thorax_Le (Erwachsener)	1104	CT	RADWIPACS	Zentrale Notaufnahme,		267	265	14	12	251	243	14	11		0.940075	0.916981
190	78.4778	Thorax^02_Thorax_Le (Erwachsener)	4405	CT	RADWIPACS	Zentrale Notaufnahme,		357	395	19	22	147	136	14	17		0.411765	0.344304
191	80.6194	Thorax^02_Thorax_Le (Erwachsener)	1307	CT	RADWIPACS	Zentrale Notaufnahme,		175	171	13	15	294	293	13	15		1.68	1.71345
192	52.3417	Thorax^02_Thorax_Le (Erwachsener)	920	CT	RADWIPACS	Zentrale Notaufnahme,		280	252	10	14	234	248	22	16		0.835714	0.984127
193	53.4306	Thorax^02_Thorax_Le (Erwachsener)	1150	CT	RADWIPACS	Zentrale Notaufnahme,		164	62	15	17	204	210	14	16		1.2439	3.3871
194	83.4222	Thorax^02_Thorax_Le (Erwachsener)	1081	CT	RADWIPACS	Zentrale Notaufnahme,		168	180	17	20	221	215	17	18		1.31548	1.19444
195	31.8639	Thorax^02_Thorax_Le (Erwachsener)	1033	CT	RADWIPACS	Zentrale Notaufnahme,		383	383	17	12	281	267	10	10		0.733681	0.697128
196	24.0583	Thorax^02_Thorax_Le (Erwachsener)	1134	CT	RADWIPACS	Zentrale Notaufnahme,		267	268	12	17	228	229	13	10		0.853933	0.854478
197	45.4306	Thorax^02_Thorax_Le (Erwachsener)	1247	CT	RADWIPACS	Zentrale Notaufnahme,		185	180	18	18	202	202	16	16		1.09189	1.12222
198	65.1861	Thorax^02_Thorax_Le (Erwachsener)	1213	CT	RADWIPACS	Zentrale Notaufnahme,		188	175	15	17	216	207	19	17		1.14894	1.18286
199	62.8528	Thorax^02_Thorax_Le (Erwachsener)	1024	CT	RADWIPACS	Zentrale Notaufnahme,		253	258	13	17	231	224	12	16		0.913043	0.868217
200	84.0222	Thorax^02_Thorax_Le (Erwachsener)	1016	CT	RADWIPACS	Zentrale Notaufnahme,		284	289	22	19	209	187	17	16		0.735915	0.647059
201	85.5944	Thorax^02_Thorax_Le (Erwachsener)	1371	CT	RADWIPACS	Zentrale Notaufnahme,		281	279	16	14	231	214	14	13		0.822064	0.767025
202	32.5361	Thorax^02_Thorax_Le (Erwachsener)	1062	CT	RADWIPACS	Zentrale Notaufnahme,		230	185	16	14	157	170	9	11		0.682609	0.918919
203	45.2778	Thorax^02_Thorax_Le (Erwachsener)	1112	CT	RADWIPACS	Zentrale Notaufnahme,		205	196	14	13	197	196	12	10		0.960976	1
204	62.8083	Thorax^02_Thorax_Le (Erwachsener)	1006	CT	RADWIPACS	Zentrale Notaufnahme,		160	155	12	12	216	220	11	12		1.35	1.41935
205	78.6667	Thorax^02_Thorax_Le (Erwachsener)	1265	CT	RADWIPACS	Zentrale Notaufnahme,		318	301	20	21	131	127	20	20		0.41195	0.421927
206	62.0306	Thorax^02_Thorax_Le (Erwachsener)	1118	CT	RADWIPACS	Zentrale Notaufnahme,		241	235	14	11	230	227	20	17		0.954357	0.965957
207	47.2278	Thorax^02_Thorax_Le (Erwachsener)	1165	CT	RADWIPACS	Zentrale Notaufnahme,		272	252	18	19	196	186	15	14		0.720588	0.738095
208	18.7806	Thorax^02_Thorax_Le (Erwachsener)	1002	CT	RADWIPACS	Zentrale Notaufnahme,		245	246	13	12	228	223	12	12		0.930612	0.906504
209	40.1972	Thorax^02_Thorax_Le (Erwachsener)	1185	CT	RADWIPACS	Zentrale Notaufnahme,		259	267	28	29	224	209	27	30		0.864865	0.782772
210	22.9361	Thorax^02_Thorax_Le (Erwachsener)	1031	CT	RADWIPACS	Zentrale Notaufnahme,		275	251	11	11	276	273	13	13		1.00364	1.08765
211	69.55	Thorax^02_Thorax_Le (Erwachsener)	1007	CT	RADWIPACS	Zentrale Notaufnahme,		348	347	22	25	266	279	16	14		0.764368	0.804035
212	78.5028	Thorax^02_Thorax_Le (Erwachsener)	1114	CT	RADWIPACS	Zentrale Notaufnahme,		374	363	16	21	205	207	15	19		0.548128	0.570248
213	75.2111	Thorax^02_Thorax_Le (Erwachsener)	1195	CT	RADWIPACS	Zentrale Notaufnahme,		409	389	23	20	190	182	13	18		0.464548	0.467866
214	23.1722	Thorax^02_Thorax_Le (Erwachsener)	1120	CT	RADWIPACS	Zentrale Notaufnahme,		198	201	14	15	186	175	14	12		0.939394	0.870647
215	79.9556	Thorax^02_Thorax_Le (Erwachsener)	1076	CT	RADWIPACS	Zentrale Notaufnahme,		291	293	13	16	251	222	11	12		0.862543	0.757679
216	47.9139	Thorax^02_Thorax_Le (Erwachsener)	1021	CT	RADWIPACS	Zentrale Notaufnahme,		341	327	16	15	278	248	16	14		0.815249	0.75841
217	82.3028	Thorax^02_Thorax_Le (Erwachsener)	1034	CT	RADWIPACS	Zentrale Notaufnahme,		280	291	13	16	176	174	12	12		0.628571	0.597938
218	57.3306	Thorax^02_Thorax_Le (Erwachsener)	972	CT	RADWIPACS	Zentrale Notaufnahme,		171	188	14	13	196	208	10	16		1.1462	1.10638
219	62.8944	Thorax^02_Thorax_Le (Erwachsener)	1032	CT	RADWIPACS	Zentrale Notaufnahme,		223	240	11	13	234	247	14	12		1.04933	1.02917
220	43.9667	Thorax^02_Thorax_Le (Erwachsener)	1274	CT	RADWIPACS	Zentrale Notaufnahme,		348	306	26	26	198	193	16	14		0.568966	0.630719
221	82.2278	Thorax^02_Thorax_Le (Erwachsener)	1127	CT	RADWIPACS	Zentrale Notaufnahme,		284	286	19	22	214	213	15	15		0.753521	0.744755
222	65.8333	Thorax^02_Thorax_Le (Erwachsener)	1230	CT	RADWIPACS	Zentrale Notaufnahme,		206	206	21	19	226	222	13	15		1.09709	1.07767
m w
